# Supplementary material for: Unravelling the genomic origins of lumpy skin disease virus in recent outbreaks
Source: BMC Genomics. 2024 Feb 19;25:196. doi: 10.1186/s12864-024-10061-3 (PMC10875885; doi:10.1186/s12864-024-10061-3)
Supplement: Supplementary file 1 — SNPs in different proteins of 22 genomes of LSDV reported in the study [file 12864_2024_10061_MOESM1_ESM.csv]

Protein Name	Count of Mutations	Occurrence in number of samples
LSDV094 putative virion core protein	107	19
LSDV042 hypothetical protein	66	19
LSDV134 variola virus B22R-like protein	65	8
LSDV133 DNA ligase-like protein	64	8
LSDV019 kelch-like protein	63	14
LSDV144 kelch-like protein	63	19
LSDV011 CC chemokine receptor-like protein S78201	62	7
LSDV083 putative NTPase	62	21
LSDV035 RNA polymerase subunit	61	12
LSDV140 putative RING finger host range protein	56	19
LSDV101 putative virion core protein	54	9
LSDV152 ankyrin repeat protein	54	6
LSDV005 interleukin-10-like protein	46	6
LSDV110 putative DNA helicase transcriptional elongation factor	45	10
LSDV137 hypothetical protein	42	9
LSDV098 putative early transcription factor large subunit	41	8
LSDV022 hypothetical protein	39	9
LSDV103 putative virion core protein	38	8
LSDV148 ankyrin repeat protein	38	8
LSDV033 hypothetical protein	36	9
LSDV067 putative host range protein	36	6
LSDV145 ankyrin repeat protein	36	6
LSDV151 kelch-like protein	36	6
LSDV126 putative EEV glycoprotein	30	9
LSDV036 hypothetical protein	28	8
LSDV056 hypothetical protein	28	7
LSDV073 hypothetical protein	28	8
LSDV079 mRNA capping enzyme large subunit	28	10
LSDV108 putative myristylated membrane protein	28	8
LSDV117 putative fusion protein	28	8
LSDV149 serpin-like protein	28	8
LSDV075 RNA polymerase-associated protein	27	9
LSDV096 RNA polymerase subunit	27	9
LSDV116 RNA polymerase subunit	27	8
LSDV012 ankyrin repeat protein S78201	26	7
LSDV088 putative transcription termination factor	26	8
LSDV115 putative intermediate transcription factor subunit	26	8
LSDV143 tyrosine protein kinase-like protein	26	7
LSDV041 putative virion core protein	25	7
LSDV087 mutT motif putative gene expression regulator	25	7
LSDV006 interleukin-1 receptor-like protein	24	6
LSDV021 hypothetical protein	24	6
LSDV032 poly(A) polymerase large subunit	24	7
LSDV039 DNA polymerase	24	6
LSDV089 mRNA capping enzyme small subunit	24	6
LSDV091 putative late transcription factor	24	6
LSDV026 hypothetical protein	23	8
LSDV128 CD47-like protein	23	8
LSDV028 putative palmitylated virion envelope protein	17	8
LSDV122 putative EEV glycoprotein	17	11
LSDV027 putative EEV maturation protein	16	9
LSDV045 putative DNA-binding phosphoprotein	15	9
LSDV071 RNA polymerase subunit	15	7
LSDV136 hypothetical protein	15	9
LSDV150 hypothetical protein	15	8
LSDV008 putative soluble interferon gamma receptor	14	8
LSDV015 putative interleukin-18 binding protein	14	8
LSDV038 hypothetical protein	14	8
LSDV097 hypothetical protein	14	8
LSDV113 hypothetical protein	14	8
LSDV114 hypothetical protein	14	8
LSDV119 RNA polymerase subunit	14	8
LSDV010 LAP/PHD-finger protein	13	7
LSDV047 hypothetical protein	13	7
LSDV050 putative metalloprotease	13	7
LSDV080 putative virion protein	13	7
LSDV086 mutT motif	13	7
LSDV127 hypothetical protein	13	8
LSDV131 superoxide dismutase-like protein	13	7
LSDV141 putative EEV host range protein	13	7
LSDV003 putative ER-localized apoptosis regulator	12	6
LSDV007 hypothetical protein	12	6
LSDV061 hypothetical protein	12	6
LSDV090 putative rifampicin resistance protein	12	6
LSDV146 phospholipase D-like protein	12	6
LSDV154 putative ER-localized apoptosis regulator	12	6
LSDV065 hypothetical protein	8	2
LSDV130 hypothetical protein	8	5
LSDV076 putative late transcription factor	5	3
LSDV129 hypothetical protein	5	3
LSDV031 putative DNA-binding virion core phosphoprotein	4	2
LSDV057 putative virion core protein	4	1
LSDV139 putative ser/thr protein kinase	4	1
LSDV043 putative DNA-binding virion core protein	3	3
LSDV009 putative alpha amanitin-sensitive protein	2	2
LSDV017 putative integral membrane protein	2	2
LSDV025 putative ser/thr protein kinase	1	1
LSDV037 hypothetical protein	1	1
LSDV052 hypothetical protein	1	1
LSDV060 putative myristylated IMV envelope protein	1	1
LSDV062 hypothetical protein	1	1
LSDV068 poly(A) polymerase small subunit	1	1
LSDV084 putative early transcription factor small subunit	1	1
LSDV112 putative DNA polymerase processivity factor	1	1
LSDV121 putative DNA packaging protein	1	1
LSDV135 putative IFN-alpha/beta binding protein	1	1
LSDV147 ankyrin repeat protein	1	1
